# Supplementary material for: Study on Bone-like Microstructure Design of Carbon Nanofibers/Polyurethane Composites with Excellent Impact Resistance
Source: Nanomaterials (Basel). 2022 Oct 29;12(21):3830. doi: 10.3390/nano12213830 (PMC9654222; doi:10.3390/nano12213830)
Supplement: Supplementary file 1 [file nanomaterials-12-03830-s001.zip]

Archive with 1 entries (1 files):
- nanomaterials-1959206-supplementary.pdf
